# Supplementary material for: Morphological, Biochemical, and Molecular Diversity of an Indian Ex Situ Collection of Pomegranate (Punica granatum L.)
Source: Plants (Basel). 2022 Dec 14;11(24):3518. doi: 10.3390/plants11243518 (PMC9781629; doi:10.3390/plants11243518)
Supplement: Supplementary file 1 [file plants-11-03518-s001.zip]

Archive with 5 entries (5 files):
- Supplementary Table S1.xlsx
- Supplementary Table S2.xlsx
- Supplementary Table S3.xlsx
- Supplementary Table S4.xlsx
- Supplementary Table S5.XLSX
