# Supplementary material for: Morphological, Biochemical, and Molecular Diversity of an Indian Ex Situ Collection of Pomegranate (Punica granatum L.)
Source: Plants (Basel). 2022 Dec 14;11(24):3518. doi: 10.3390/plants11243518 (PMC9781629; doi:10.3390/plants11243518)
Supplement: Supplementary file 1 [file plants-11-03518-s001.zip › Supplementary Table S1.xlsx]

## Sheet: Foglio1
Supplementary Table 1: Statistical analsyis of the 35 quantitatevly scored traits of the 40 pomegranate accessions
Accession	Tree Height (m)		Tree spread (m)		Leaf blade length (cm)		Leaf blade width (cm)		Petiole Length (mm)		Petiole Width (mm)		Calyx length (mm)		Calyx Width (mm)		Petal lenth (mm)		Petal width (mm)		Fruit Weight (g)		Fruit length (cm)		Fruit Diameter (cm)		Fruit Volume		Crown length (mm)		Aril %		Fruit juiceness (%)		No. of Arils/Fruit		100 Arils Weight (g)		Rind thickness (mm)		Arial Length (mm)		Arial Width (mm)		T.S.S.(Brix)		Acidity (%)		100 Seed weight (g)
1181	4.20 ± 0.24	a	4.11 ± 0.30	abcd	5.08 ± 0.83	abcd	1.46 ± 0.16	abcde	4.24 ± 0.53	abcdef	0.81 ± 0.05	bcde	30.82 ± 1.38	fghijk	9.65 ± 0.99	fgh	17.52 ± 1.86	hij	12.13 ± 1.46	def	96.33 ± 24.28	lm	5.26 ± 0.48	l	5.43 ± 0.53	no	64.60 ± 29.15	m	12.73 ± 2.94	abcd	51.30 ± 4.72	fghi	30.22 ± 3.50	no	201.20 ± 22.28	jkl	23.41 ± 3.89	m	3.02 ± 0.78	bcdefg	9.27 ± 0.40	efg	6.10 ± 0.82	f	16.74 ± 0.87	fghijk	2.42 ± 0.19	bc	1.98 ± 0.14
1182	4.03 ± 0.32	ab	4.28 ± 0.30	abc	4.20 ± 0.24	d	1.34 ± 0.06	e	3.70 ± 0.26	cdef	0.81 ± 0.09	bcde	27.43 ± 2.48	k	9.11 ± 0.96	h	14.82 ± 1.81	j	10.55 ± 1.81	f	82.66 ± 17.05	m	5.05 ± 0.45	l	5.31 ± 0.39	o	57.85 ± 17.57	m	11.79 ± 1.49	bcd	47.24 ± 6.82	hi	28.78 ± 2.86	o	214.18 ± 67.25	jkl	23.41 ± 2.67	m	2.74 ± 0.49	cdefg	8.54 ± 0.54	g	6.14 ± 0.38	f	15.39 ± 0.74	lm	2.51 ± 0.20	b	1.97 ± 0.10
Acc no 1	3.84 ± 0.04	abcd	4.62 ± 0.24	a	4.71 ± 0.62	abcd	1.47 ± 0.11	abcde	3.54 ± 0.27	f	0.89 ± 0.17	abcde	27.56 ± 2.24	jk	9.28 ± 0.60	gh	19.64 ± 1.53	defghi	14.01 ± 0.62	bcdef	96.23 ± 96.23	lm	5.28 ± 5.28	l	5.56 ± 0.74	mno	87.22 ± 28.11	jklm	12.61 ± 2.16	abcd	52.26 ± 6.61	defghi	33.82 ± 5.99	lmno	177.23 ± 52.82	kl	26.61 ± 1.85	klm	2.53 ± 0.74	defg	9.23 ± 0.15	fg	6.30 ± 0.33	def	16.37 ± 0.55	hijkl	3.32 ± 0.36	a	2.26 ± 0.04
Bhagawa	2.54 ± 0.26	mno	3.03 ± 0.64	ijklm	5.18 ± 0.07	abcd	1.47 ± 0.10	abcde	3.63 ± 0.67	def	0.66 ± 0.48	de	43.72 ± 7.84	a	12.49 ± 0.98	abcde	22.00 ± 1.85	abcdefg	17.74 ± 2.11	ab	274.58 ± 43.75	defghij	7.88 ± 0.31	cdef	7.97 ± 0.42	bcdefghij	223.67 ± 41.58	abcdefghi	13.62 ± 1.37	abcd	60.53 ± 2.98	abcde	38.81 ± 4.56	efghijkl	493.35 ± 118.11	abcdefg	33.33 ± 1.63	ijk	2.91 ± 0.24	cdefg	10.31 ± 0.34	cde	6.87 ± 0.30	abcdef	15.57 ± 0.17	klm	0.30 ± 0.03	f	1.59 ± 0.02
Co-white	3.04 ± 0.43	efghijklm	3.10 ± 0.24	hijklm	5.85 ± 0.44	ab	1.60 ± 0.12	abcde	4.75 ± 0.15	abcd	0.86 ± 0.07	abcde	37.78 ± 6.67	abcdef	13.72 ± 1.54	ab	19.93 ± 1.75	cdefghi	14.96 ± 2.10	abcde	277.46 ± 39.60	cdefghij	7.21 ± 0.24	fghijk	8.22 ± 0.44	abcdefghij	215.00 ± 57.27	abcdefghij	10.31 ± 1.27	d	65.76 ± 2.53	a	41.77 ± 4.25	cdefghi	515.88 ± 44.03	abcde	34.96 ± 3.73	fghij	2.87 ± 0.29	cdefg	10.74 ± 0.55	abcd	7.08 ± 0.51	abcdef	16.15 ± 0.52	jklm	0.39 ± 0.01	f	2.31 ± 0.05
Dholka	2.88 ± 0.19	fghijklmn	3.23 ± 0.28	fghijklm	5.99 ± 0.45	a	1.70 ± 0.10	ab	5.21 ± 0.26	a	1.03 ± 0.20	abc	41.98 ± 3.79	abc	13.81 ± 1.59	ab	20.16 ± 2.27	cdefghi	17.30 ± 2.71	abc	349.63 ± 77.48	abcdefghi	8.31 ± 0.67	bcde	8.55 ± 0.65	abcdefgh	224.33 ± 73.41	abcdefghi	14.87 ± 1.12	abcd	58.93 ± 3.76	abcdef	40.49 ± 1.44	cdefghij	512.42 ± 106.75	abcde	38.76 ± 3.23	bcdefghij	3.42 ± 0.34	abcdef	10.69 ± 0.48	bcd	7.51 ± 0.35	ab	16.16 ± 0.20	jklm	0.32 ± 0.05	f	1.37 ± 0.04
G-137	2.58 ± 0.14	klmno	2.88 ± 0.16	jklmn	5.81 ± 0.19	ab	1.41 ± 0.26	bcde	4.93 ± 0.42	ab	1.02 ± 0.15	abcd	35.36 ± 2.29	bcdefgh	13.87 ± 0.88	ab	19.37 ± 0.90	efghi	15.66 ± 1.04	abcde	352.45 ± 50.83	abcdefgh	8.44 ± 0.51	bcd	8.66 ± 0.53	abcdefg	289.83 ± 59.64	abcdef	11.97 ± 2.94	bcd	57.26 ± 1.97	abcdefg	42.70 ± 3.52	bcdefgh	523.47 ± 42.68	abcde	38.92 ± 3.48	abcdefghij	3.66 ± 0.50	abcd	11.23 ± 0.39	abcd	7.50 ± 0.40	abc	16.15 ± 0.39	jklm	0.31 ± 0.02	f	1.41 ± 0.06
Ganesh	2.39 ± 0.26	mno	2.76 ± 0.36	klmn	5.73 ± 0.26	ab	1.67 ± 0.11	abc	4.55 ± 0.43	abcdef	0.88 ± 0.11	abcde	38.39 ± 1.97	abcde	13.59 ± 0.91	ab	19.86 ± 1.91	cdefghi	15.30 ± 1.70	abcde	365.33 ± 33.87	abcdef	8.57 ± 0.33	abc	8.73 ± 0.33	abcdef	314.53 ± 23.36	abc	13.62 ± 2.57	abcd	60.43 ± 1.43	abcde	38.28 ± 4.56	ghijkl	584.73 ± 38.64	ab	37.46 ± 3.08	defghij	3.34 ± 0.56	abcdef	11.07 ± 0.38	abcd	7.15 ± 0.54	abcdef	16.21 ± 0.13	jklm	0.33 ± 0.03	f	1.39 ± 0.04
Gul e Shah Red	2.88 ± 0.35	fghijklmn	2.46 ± 0.38	mn	5.56 ± 0.79	abc	1.36 ± 0.07	de	4.04 ± 0.56	bcdef	0.89 ± 0.08	abcde	34.45 ± 1.85	defghijk	12.82 ± 1.31	abcd	25.02 ± 1.55	ab	18.33 ± 0.78	a	214.65 ± 105.53	ijklm	6.81 ± 0.93	ijk	7.44 ± 1.31	defghijk	222.17 ± 63.06	abcdefghi	15.43 ± 2.56	abcd	51.92 ± 8.20	efghi	39.73 ± 2.14	defghijk	351.91 ± 164.44	cdefghijkl	31.56 ± 7.54	jkl	2.87 ± 0.76	cdefg	10.28 ± 0.81	def	6.94 ± 0.74	abcdef	15.85 ± 0.39	klm	1.82 ± 0.55	d	2.45 ± 0.18
Gul e Shah Rose Pink	3.04 ± 3.04	efghijklm	2.89 ± 0.14	jklmn	5.76 ± 0.64	ab	1.34 ± 0.11	e	4.63 ± 0.64	abcdef	0.90 ± 0.11	abcde	38.31 ± 1.80	abcde	11.61 ± 0.94	abcdefgh	22.27 ± 1.31	abcdefg	16.35 ± 1.29	abcd	203.78 ± 71.07	jklm	7.11 ± 0.88	ghijk	7.22 ± 0.84	fghijkl	157.23 ± 52.80	fghijklm	15.95 ± 1.29	abc	61.38 ± 4.28	abc	40.25 ± 3.37	cdefghij	358.85 ± 79.29	cdefghijk	34.51 ± 8.02	ghij	2.10 ± 0.37	g	10.41 ± 0.43	bcd	7.20 ± 0.44	abcdef	16.24 ± 0.24	ijklm	0.99 ± 0.16	e	2.18 ± 0.29
IC-24685	3.52 ± 0.42	bcdef	3.80 ± 0.30	bcdefghi	5.54 ± 0.58	abcd	1.51 ± 0.12	abcde	4.67 ± 0.61	abcdef	1.00 ± 0.05	abcde	30.31 ± 3.50	ghijk	9.89 ± 3.85	efgh	18.77 ± 5.20	ghi	13.18 ± 3.57	cdef	204.94 ± 64.99	jklm	6.92 ± 0.69	hijk	7.33 ± 0.92	defghijkl	115.43 ± 41.73	ijklm	12.29 ± 3.87	abcd	55.06 ± 5.91	bcdefgh	34.96 ± 4.20	klmn	456.35 ± 103.96	bcdefghi	24.17 ± 2.31	lm	2.88 ± 0.31	cdefg	9.32 ± 0.51	efg	6.38 ± 0.60	bcdef	16.78 ± 1.59	fghijk	0.39 ± 0.13	f	2.24 ± 0.27
IC-318703	3.30 ± 0.31	cdefghi	3.80 ± 0.32	bcdefghi	4.88 ± 0.05	abcd	1.46 ± 0.02	abcde	4.46 ± 0.47	abcdef	0.95 ± 0.09	abcde	34.98 ± 2.88	bcdefghij	11.51 ± 0.98	bcdefgh	22.72 ± 1.57	abcdef	15.13 ± 2.17	abcde	191.43 ± 22.68	jklm	6.65 ± 0.28	jk	7.15 ± 0.38	ghijkl	129.60 ± 28.32	hijklm	12.92 ± 2.47	abcd	64.53 ± 2.53	a	37.26 ± 3.24	ijkl	289.29 ± 35.50	hijkl	42.68 ± 2.99	abcdef	2.41 ± 0.57	efg	10.67 ± 0.29	bcd	6.84 ± 0.45	abcdef	17.26 ± 0.26	efghij	2.36 ± 0.21	bcd	2.61 ± 0.03
IC-318705	3.26 ± 0.29	defghij	3.83 ± 0.25	bcdefgh	5.55 ± 1.03	abc	1.44 ± 0.10	bcde	4.03 ± 0.30	bcdef	0.92 ± 0.09	abcde	35.50 ± 3.58	bcdefgh	11.43 ± 0.77	bcdefgh	23.26 ± 1.21	abcd	16.99 ± 1.36	abc	213.73 ± 62.15	ijklm	6.89 ± 0.82	ijk	7.13 ± 0.80	hijkl	159.57 ± 29.07	efghijklm	16.23 ± 2.01	abc	62.76 ± 2.36	ab	43.64 ± 4.57	abcdef	346.24 ± 99.82	defghijkl	38.54 ± 2.74	bcdefghij	2.73 ± 0.42	cdefg	10.58 ± 0.28	bcd	7.19 ± 0.44	abcdef	18.59 ± 1.00	abcd	2.13 ± 0.73	bcd	2.64 ± 0.09
IC-318706	3.22 ± 0.13	defghijk	3.76 ± 0.19	bcdefghi	5.02 ± 0.75	abcd	1.51 ± 0.16	abcde	4.48 ± 1.02	abcdef	0.84 ± 0.14	bcde	32.86 ± 1.54	efghijk	11.82 ± 0.65	abcdefg	22.84 ± 0.90	abcdef	15.05 ± 1.46	abcde	222.44 ± 39.97	ghijkl	6.82 ± 0.49	ijk	7.26 ± 0.47	efghijkl	168.77 ± 56.32	efghijklm	16.38 ± 2.95	ab	61.39 ± 3.69	abc	36.92 ± 6.95	ijkl	378.30 ± 116.17	cdefghij	37.56 ± 5.42	defghij	2.47 ± 0.20	defg	10.39 ± 0.35	cd	7.35 ± 0.48	abcde	18.86 ± 0.31	abc	2.18 ± 0.30	bcd	2.63 ± 0.12
IC-318707	3.24 ± 0.34	defghij	3.65 ± 0.18	cdefghij	5.60 ± 1.04	abc	1.62 ± 0.18	abcde	4.84 ± 0.66	abc	0.91 ± 0.07	abcde	34.31 ± 2.08	defghijk	11.88 ± 0.67	abcdefg	21.58 ± 1.28	abcdefg	15.25 ± 0.77	abcde	244.87 ± 61.69	efghijk	7.27 ± 0.80	fghij	7.50 ± 0.79	cdefghijk	208.97 ± 57.95	bcdefghijk	15.52 ± 2.61	abcd	58.27 ± 2.61	abcdef	36.57 ± 6.43	jklm	365.59 ± 72.06	cdefghijk	38.89 ± 3.24	abcdefghij	3.26 ± 0.65	abcdefg	10.84 ± 0.28	abcd	6.92 ± 0.36	abcdef	19.02 ± 0.24	ab	2.23 ± 0.28	bcd	2.70 ± 0.15
IC-318712	3.95 ± 0.23	abc	4.50 ± 0.38	ab	5.15 ± 0.46	abcd	1.52 ± 0.07	abcde	3.83 ± 0.25	bcdef	0.83 ± 0.07	bcde	27.82 ± 1.41	ijk	9.03 ± 0.74	h	16.35 ± 2.20	ij	11.76 ± 2.18	ef	115.13 ± 28.70	klm	5.66 ± 0.53	l	6.05 ± 0.49	klmno	64.69 ± 22.77	m	14.21 ± 2.92	abcd	48.43 ± 2.46	ghi	33.99 ± 4.98	lmn	223.11 ± 41.76	jkl	24.21 ± 2.08	lm	2.94 ± 0.24	cdefg	9.23 ± 0.90	fg	6.40 ± 0.13	bcdef	17.83 ± 0.36	bcdef	2.26 ± 0.52	bcd	2.10 ± 0.04
IC-318720	3.35 ± 0.04	cdefghi	3.96 ± 0.24	abcdef	4.65 ± 0.50	abcd	1.41 ± 0.12	cde	4.11 ± 0.63	abcdef	0.95 ± 0.07	abcde	35.86 ± 1.90	bcdefgh	12.09 ± 0.62	abcdef	22.72 ± 0.69	abcdef	16.26 ± 1.57	abcd	218.66 ± 65.49	hijklm	6.82 ± 0.75	ijk	7.14 ± 0.73	hijkl	187.60 ± 75.10	cdefghijklm	17.01 ± 1.95	ab	63.33 ± 2.89	ab	38.54 ± 10.78	ghijkl	330.11 ± 97.55	efghijkl	41.76 ± 2.08	abcdefg	2.26 ± 0.54	fg	11.12 ± 0.69	abcd	7.40 ± 0.95	abcd	17.67 ± 0.12	cdefg	2.18 ± 0.16	bcd	2.51 ± 0.10
IC-318723	3.42 ± 0.32	bcdefgh	3.96 ± 0.34	abcdef	4.70 ± 0.46	abcd	1.35 ± 0.12	e	3.56 ± 0.94	ef	0.67 ± 0.31	cde	35.18 ± 1.39	bcdefghi	12.25 ± 0.97	abcdef	22.87 ± 1.20	abcdef	17.11 ± 2.26	abc	204.34 ± 56.47	jklm	6.65 ± 0.64	jk	7.01 ± 0.35	jklm	166.50 ± 38.17	efghijklm	15.91 ± 3.23	abc	61.85 ± 1.61	abc	40.49 ± 4.33	cdefghij	294.46 ± 82.05	hijkl	42.85 ± 2.93	abcde	2.36 ± 0.20	efg	11.30 ± 0.23	abcd	7.34 ± 0.38	abcde	17.47 ± 0.66	defgh	2.21 ± 0.24	bcd	2.54 ± 0.09
IC-318724	3.38 ± 3.38	bcdefghi	3.65 ± 0.33	cdefghij	5.12 ± 0.39	abcd	1.53 ± 0.06	abcde	4.00 ± 0.27	bcdef	0.85 ± 0.09	bcde	34.72 ± 1.51	bcdefghijk	12.27 ± 0.23	abcdef	25.10 ± 0.85	a	17.68 ± 1.05	ab	191.18 ± 21.84	jklm	6.53 ± 0.26	k	7.02 ± 0.34	ijklm	143.93 ± 53.65	ghijklm	17.50 ± 1.66	a	62.12 ± 2.95	abc	30.05 ± 5.08	no	300.07 ± 21.44	ghijkl	40.32 ± 3.22	abcdefghi	2.57 ± 0.51	defg	10.81 ± 0.19	abcd	7.14 ± 0.39	abcdef	17.45 ± 0.36	defghi	2.11 ± 0.26	bcd	2.68 ± 0.05
IC-318728	3.36 ± 0.26	cdefghi	3.53 ± 0.20	cdefghijk	4.65 ± 0.50	abcd	1.47 ± 0.20	abcde	4.18 ± 0.41	abcdef	0.89 ± 0.07	abcde	36.25 ± 1.20	bcdefgh	12.51 ± 0.94	abcde	22.46 ± 0.90	abcdefg	16.27 ± 2.21	abcd	245.71 ± 92.35	efghijk	7.13 ± 0.94	ghijk	7.54 ± 1.02	bcdefghijk	222.40 ± 97.23	abcdefghi	16.17 ± 2.74	abc	62.35 ± 3.23	abc	43.27 ± 6.69	abcdefg	352.32 ± 144.93	cdefghijkl	43.60 ± 2.98	abcd	2.95 ± 0.92	cdefg	11.31 ± 0.32	abcd	7.23 ± 0.61	abcdef	17.63 ± 0.43	defg	2.24 ± 0.30	bcd	2.71 ± 0.08
IC-318734	3.42 ± 0.28	bcdefgh	3.92 ± 0.24	abcdefg	5.44 ± 0.68	abcd	1.51 ± 0.10	abcde	4.13 ± 0.23	abcdef	0.88 ± 0.05	abcde	34.01 ± 1.10	efghijk	11.63 ± 0.28	abcdefgh	23.63 ± 1.77	abc	15.68 ± 1.65	abcde	190.89 ± 60.69	jklm	6.54 ± 0.67	k	6.85 ± 0.76	jklmn	160 ± 65.32	efghijklm	17.50 ± 1.77	a	59.93 ± 3.12	abcdef	44.94 ± 3.30	abc	265.13 ± 58.47	ijkl	42.67 ± 5.00	abcdef	2.34 ± 0.65	efg	11.00 ± 0.58	abcd	7.45 ± 0.39	abc	18.00 ± 0.23	bcde	2.24 ± 0.35	bcd	2.64 ± 0.06
IC-318749	3.73 ± 0.26	abcd	4.53 ± 0.30	ab	4.84 ± 0.59	abcd	1.47 ± 0.09	abcde	4.27 ± 0.73	abcdef	0.90 ± 0.15	abcde	29.17 ± 1.60	hijk	10.37 ± 1.56	defgh	18.73 ± 2.70	ghi	14.35 ± 2.52	abcdef	122.47 ± 13.81	klm	5.69 ± 0.27	l	6.15 ± 0.23	klmno	80.40 ± 7.63	klm	12.79 ± 1.92	abcd	32.06 ± 5.26	j	17.06 ± 2.46	p	155.83 ± 21.02	l	24.79 ± 3.46	lm	4.36 ± 0.67	a	8.69 ± 0.31	g	6.23 ± 0.22	ef	19.34 ± 0.68	a	1.87 ± 0.42	cd	2.04 ± 0.03
IC-318753	3.40 ± 0.14	bcdefgh	4.03 ± 0.23	abcde	5.26 ± 1.06	abcd	1.50 ± 0.21	abcde	4.47 ± 0.55	abcdef	0.94 ± 0.12	abcde	33.34 ± 3.10	efghijk	11.44 ± 0.64	bcdefgh	22.54 ± 1.18	abcdefg	15.54 ± 1.99	abcde	233.81 ± 63.97	fghijk	6.99 ± 0.55	hijk	7.34 ± 0.77	defghijkl	198.83 ± 56.19	bcdefghijkl	14.97 ± 0.95	abcd	60.35 ± 3.04	abcdef	43.81 ± 3.83	abcde	308.78 ± 99.00	fghijkl	45.73 ± 2.60	ab	3.05 ± 0.65	bcdefg	11.37 ± 0.33	abc	7.10 ± 0.49	abcdef	18.03 ± 0.61	bcde	1.90 ± 0.13	cd	2.62 ± 0.06
IC-318754	3.40 ± 0.33	bcdefgh	3.80 ± 0.14	bcdefghi	5.73 ± 0.72	ab	1.45 ± 0.13	abcde	4.56 ± 0.22	abcdef	0.93 ± 0.07	abcde	35.72 ± 1.05	bcdefgh	12.63 ± 0.84	abcd	22.93 ± 0.98	abcdef	16.67 ± 1.89	abc	229.57 ± 37.24	fghijkl	7.07 ± 0.39	ghijk	7.46 ± 0.57	defghijk	186.33 ± 46.94	cdefghijklm	15.74 ± 2.07	abc	59.03 ± 2.36	abcdef	39.31 ± 6.56	efghijk	305.19 ± 47.68	fghijkl	45.53 ± 2.41	abc	2.76 ± 0.54	cdefg	11.47 ± 0.43	ab	7.14 ± 0.67	abcdef	17.71 ± 0.51	cdefg	2.05 ± 0.30	bcd	2.56 ± 0.08
IC-318762	3.36 ± 0.27	cdefghi	3.62 ± 0.30	cdefghij	5.40 ± 0.50	abcd	1.50 ± 0.13	abcde	4.31 ± 0.54	abcdef	0.88 ± 0.07	abcde	39.72 ± 6.39	abcde	12.41 ± 0.53	abcde	23.26 ± 0.75	abcd	16.33 ± 0.98	abcd	221.35 ± 79.51	ghijkl	6.81 ± 0.84	ijk	7.28 ± 0.80	efghijkl	187.13 ± 76.77	cdefghijklm	17.64 ± 2.22	a	60.02 ± 3.21	abcdef	41.53 ± 4.17	cdefghij	293.98 ± 63.32	hijkl	42.48 ± 3.08	abcdef	2.60 ± 0.43	cdefg	11.23 ± 0.52	abcd	7.80 ± 0.52	a	17.81 ± 0.26	bcdef	2.25 ± 0.33	bcd	2.69 ± 0.06
IC-318779	3.45 ± 0.30	bcdefg	4.50 ± 0.25	ab	5.50 ± 1.06	abcd	1.42 ± 0.13	bcde	4.59 ± 0.68	abcdef	1.11 ± 0.19	ab	35.64 ± 1.71	bcdefgh	12.36 ± 0.55	abcde	22.39 ± 1.06	abcdefg	15.41 ± 1.52	abcde	184.77 ± 49.07	jklm	6.59 ± 0.66	jk	6.84 ± 0.60	jklmn	150.50 ± 40.95	ghijklm	13.28 ± 3.15	abcd	60.39 ± 5.07	abcde	42.96 ± 4.29	abcdefg	281.09 ± 53.17	hijkl	41.27 ± 2.81	abcdefgh	2.92 ± 0.57	cdefg	11.17 ± 0.55	abcd	7.39 ± 0.39	abcd	18.00 ± 0.40	bcde	2.39 ± 0.17	bcd	2.54 ± 0.10
IC-318790	3.23 ± 0.22	defghijk	4.02 ± 0.15	abcdef	5.53 ± 0.98	abcd	1.42 ± 0.11	bcde	4.24 ± 0.32	abcdef	0.96 ± 0.12	abcde	35.29 ± 1.94	bcdefgh	12.42 ± 1.06	abcde	23.12 ± 1.22	abcde	17.26 ± 2.04	abc	222.95 ± 68.57	ghijkl	6.70 ± 0.74	jk	7.38 ± 0.69	defghijkl	176.67 ± 45.41	defghijklm	15.61 ± 1.34	abcd	60.03 ± 2.13	abcdef	41.06 ± 5.68	cdefghij	304.03 ± 97.25	fghijkl	44.30 ± 1.29	abcd	2.92 ± 0.29	cdefg	11.21 ± 0.25	abcd	7.50 ± 0.49	abc	17.59 ± 0.44	defg	2.12 ± 0.09	bcd	2.70 ± 0.10
IC-318793	3.57 ± 0.21	abcde	3.42 ± 0.75	defghijk	4.61 ± 0.60	bcd	1.37 ± 0.05	de	3.77 ± 0.19	cdef	0.63 ± 0.23	e	29.93 ± 1.29	ghijk	10.54 ± 0.28	cdefgh	19.22 ± 1.82	fghi	13.57 ± 2.04	bcdef	120.20 ± 51.20	klm	5.50 ± 1.04	l	5.91 ± 1.09	lmno	70.03 ± 46.64	lm	10.90 ± 2.21	cd	45.59 ± 8.02	i	31.59 ± 5.02	mno	269.14 ± 40.94	ijkl	24.50 ± 2.64	lm	3.28 ± 1.14	abcdefg	9.13 ± 0.85	g	6.36 ± 0.38	cdef	18.20 ± 0.94	abcde	2.33 ± 0.38	bcd	2.22 ± 0.61
Jallore seedless	2.87 ± 0.21	fghijklmn	3.26 ± 0.16	efghijkl	5.56 ± 0.22	abc	1.53 ± 0.12	abcde	4.56 ± 0.53	abcdef	0.92 ± 0.07	abcde	36.95 ± 1.75	abcdefg	13.16 ± 1.34	abc	21.19 ± 1.27	bcdefgh	17.17 ± 1.76	abc	357.32 ± 62.54	abcdefg	8.82 ± 0.55	ab	8.82 ± 0.46	abcd	309.67 ± 71.69	abcd	12.64 ± 2.96	abcd	60.79 ± 1.46	abcde	40.41 ± 1.38	cdefghij	538.20 ± 62.14	abcd	40.86 ± 3.42	abcdefghi	3.40 ± 0.30	abcdef	11.01 ± 0.30	abcd	7.55 ± 0.44	a	16.07 ± 0.23	jklm	0.32 ± 0.02	f	1.53 ± 0.04
Jyoti	2.73 ± 0.29	ijklmno	2.97 ± 0.44	jklm	5.66 ± 0.33	ab	1.60 ± 0.11	abcde	4.94 ± 0.60	ab	0.93 ± 0.07	abcde	42.08 ± 6.10	ab	13.64 ± 0.94	ab	20.77 ± 1.10	cdefgh	17.84 ± 1.56	ab	410.73 ± 78.51	abc	8.61 ± 0.64	ab	9.02 ± 0.57	ab	291.83 ± 86.51	abcde	13.47 ± 1.93	abcd	53.59 ± 3.80	cdefghi	40.06 ± 3.86	cdefghij	583.92 ± 131.19	ab	39.14 ± 2.42	abcdefghij	3.79 ± 0.41	abc	11.06 ± 0.49	abcd	7.40 ± 0.61	abcd	16.36 ± 0.19	hijkl	0.34 ± 0.03	f	1.39 ± 0.05
Kabul Yellow	3.20 ± 0.45	defghijkl	3.40 ± 0.28	defghijk	5.30 ± 0.46	abcd	1.50 ± 0.14	abcde	4.71 ± 0.58	abcde	0.92 ± 0.11	abcde	41.51 ± 8.95	abcd	11.43 ± 1.61	bcdefgh	19.48 ± 1.64	defghi	13.58 ± 2.10	bcdef	222.54 ± 42.61	ghijkl	7.13 ± 0.50	ghijk	7.47 ± 0.59	defghijk	233.33 ± 26.34	abcdefghi	12.87 ± 2.47	abcd	64.22 ± 5.03	a	46.89 ± 2.90	ab	467.30 ± 67.10	abcdefgh	33.79 ± 3.10	hijk	3.12 ± 0.39	bcdefg	10.32 ± 0.37	cde	7.75 ± 0.66	a	15.09 ± 0.43	m	0.42 ± 0.08	ef	2.23 ± 0.08
KRS	2.78 ± 0.22	hijklmno	3.24 ± 0.32	fghijklm	5.46 ± 0.28	abcd	1.70 ± 0.21	ab	4.60 ± 0.45	abcdef	0.91 ± 0.02	abcde	35.34 ± 0.95	bcdefgh	13.55 ± 1.43	ab	20.94 ± 1.15	cdefgh	17.52 ± 1.42	ab	395.67 ± 46.24	abcd	8.49 ± 0.30	bc	9.03 ± 0.40	ab	266.33 ± 49.74	abcdefg	14.02 ± 1.61	abcd	60.81 ± 1.74	abcde	42.91 ± 2.18	abcdefgh	608.67 ± 59.70	ab	37.95 ± 1.33	cdefghij	3.50 ± 0.46	abcde	10.69 ± 0.63	bcd	7.16 ± 0.30	abcdef	16.26 ± 0.28	ijklm	0.31 ± 0.31	f	1.55 ± 0.15
Muscat	2.90 ± 0.34	fghijklmn	3.43 ± 0.80	defghijk	5.65 ± 0.24	ab	1.67 ± 0.05	abc	4.36 ± 0.49	abcdef	1.08 ± 0.30	ab	37.18 ± 2.07	abcdefg	13.92 ± 0.66	ab	19.89 ± 1.93	cdefghi	15.98 ± 1.77	abcde	377.24 ± 46.09	abcde	8.59 ± 0.41	ab	8.84 ± 0.35	abcd	343.97 ± 53.11	a	12.52 ± 2.80	abcd	60.98 ± 1.28	abcde	37.86 ± 6.58	hijkl	580.60 ± 54.67	ab	38.92 ± 3.42	abcdefghij	3.46 ± 0.35	abcde	11.05 ± 0.55	abcd	7.59 ± 0.29	a	15.87 ± 0.44	klm	0.35 ± 0.06	f	1.70 ± 0.26
P-13	2.84 ± 0.27	ghijklmn	3.15 ± 0.36	ghijklm	5.74 ± 0.51	ab	1.58 ± 0.14	abcde	4.53 ± 0.14	abcdef	1.00 ± 0.09	abcd	35.89 ± 1.75	bcdefgh	14.25 ± 1.00	a	20.76 ± 0.90	cdefgh	16.29 ± 1.27	abcd	482.22 ± 135.13	a	9.22 ± 0.84	a	9.52 ± 0.98	a	268 ± 118.87	abcdefg	13.10 ± 2.23	abcd	59.59 ± 2.54	abcdef	38.61 ± 1.70	fghijkl	610.82 ± 116.05	ab	46.55 ± 1.93	a	4.20 ± 0.40	ab	11.23 ± 0.37	abcd	7.92 ± 0.51	a	16.22 ± 0.22	jklm	0.35 ± 0.02	f	1.59 ± 0.04
P-16	2.30 ± 0.15	no	2.55 ± 0.09	lmn	5.32 ± 0.35	abcd	1.48 ± 0.08	abcde	4.37 ± 0.32	abcdef	0.89 ± 0.14	abcde	37.97 ± 3.14	abcdef	13.77 ± 0.77	ab	21.45 ± 0.95	abcdefg	16.44 ± 3.05	abc	373.44 ± 49.32	abcde	8.76 ± 0.46	ab	8.75 ± 0.36	abcde	243.33 ± 83.12	abcdefghi	12.45 ± 2.48	abcd	63.84 ± 4.16	ab	40.59 ± 1.94	cdefghij	661.70 ± 50.77	a	38.18 ± 4.48	bcdefghij	2.92 ± 0.30	cdefg	10.77 ± 0.25	abcd	7.29 ± 0.25	abcde	16.53 ± 0.23	ghijkl	0.30 ± 0.09	f	1.42 ± 0.05
P-23	2.44 ± 0.27	mno	2.86 ± 0.24	jklmn	5.19 ± 0.77	abcd	1.46 ± 0.13	abcde	4.51 ± 0.49	abcdef	1.17 ± 0.37	ab	34.43 ± 1.36	defghijk	13.23 ± 0.60	ab	20.47 ± 1.52	cdefgh	15.34 ± 1.45	abcde	397.65 ± 30.94	abcd	8.64 ± 0.39	ab	9.04 ± 0.28	ab	266.60 ± 74.36	abcdefg	11.65 ± 3.15	bcd	60.39 ± 2.28	abcde	39.67 ± 2.62	defghijk	528.36 ± 77.57	abcd	44.23 ± 3.60	abcd	3.42 ± 0.43	abcdef	11.81 ± 0.25	a	7.48 ± 0.96	abc	16.04 ± 0.14	klm	0.32 ± 0.03	f	1.55 ± 0.02
P-26	2.55 ± 0.42	lmno	2.78 ± 0.40	klmn	5.26 ± 0.58	abcd	1.51 ± 0.09	abcde	4.20 ± 0.34	abcdef	0.86 ± 0.05	abcde	37.34 ± 2.80	abcdefg	13.14 ± 0.62	abc	19.90 ± 1.23	cdefghi	15.14 ± 1.32	abcde	420.19 ± 73.03	ab	8.82 ± 0.75	ab	9.01 ± 0.71	abc	322.57 ± 80.97	ab	13.04 ± 1.57	abcd	62.70 ± 4.88	ab	41.51 ± 3.24	cdefghij	657.75 ± 134.33	a	43.70 ± 1.27	abcd	3.28 ± 0.43	abcdefg	11.23 ± 0.39	abcd	7.44 ± 0.46	abcd	15.85 ± 0.26	klm	0.33 ± 0.04	f	1.48 ± 0.02
Phule Arakta	2.63 ± 0.43	jklmno	2.87 ± 0.44	jklmn	5.43 ± 0.30	abcd	1.59 ± 0.04	abcde	4.02 ± 0.48	bcdef	0.83 ± 0.04	bcde	34.13 ± 1.88	defghijk	12.41 ± 1.44	abcde	21.20 ± 1.95	bcdefgh	16.51 ± 2.45	abc	267.94 ± 55.71	defghij	7.77 ± 0.59	defg	8.01 ± 0.68	bcdefghij	250.70 ± 62.14	abcdefgh	11.91 ± 2.99	bcd	61.17 ± 5.67	abcd	44.73 ± 1.18	abcd	544.56 ± 156.98	abc	33.53 ± 2.70	hijk	2.50 ± 0.45	defg	10.90 ± 0.32	abcd	6.99 ± 0.41	abcdef	15.60 ± 0.61	klm	0.33 ± 0.02	f	1.22 ± 0.09
Ruby	2.17 ± 0.41	o	2.17 ± 0.42	n	4.30 ± 0.15	cd	1.65 ± 0.20	abcd	4.02 ± 0.55	bcdef	1.22 ± 0.08	a	34.86 ± 0.82	bcdefghijk	13.22 ± 0.77	ab	20.85 ± 1.31	cdefgh	15.73 ± 0.83	abcde	263.33 ± 34.30	defghij	7.61 ± 0.21	efgh	7.94 ± 0.33	bcdefghij	240.17 ± 54.91	abcdefghi	15.70 ± 1.38	abc	63.43 ± 1.36	ab	47.83 ± 2.97	a	498.81 ± 75.88	abcdef	35.64 ± 2.42	efghij	2.68 ± 0.58	cdefg	10.95 ± 0.61	abcd	6.94 ± 0.27	abcdef	15.44 ± 0.39	lm	0.36 ± 0.09	f	1.22 ± 0.05
Yercaud-1	3.34 ± 0.32	cdefghi	3.47 ± 0.41	defghijk	5.66 ± 0.33	ab	1.74 ± 0.10	a	4.36 ± 0.47	abcdef	0.93 ± 0.22	abcde	34.57 ± 3.04	cdefghijk	13.17 ± 1.92	abc	20.57 ± 1.96	cdefgh	14.60 ± 2.37	abcdef	307.23 ± 82.92	bcdefghij	7.47 ± 0.47	fghi	8.53 ± 0.89	abcdefghi	305.83 ± 56.79	abcd	11.85 ± 2.70	bcd	65.37 ± 2.42	a	42.92 ± 1.69	abcdefgh	508.92 ± 95.67	abcde	38.17 ± 1.94	bcdefghij	2.51 ± 0.52	defg	10.45 ± 0.51	bcd	7.16 ± 0.34	abcdef	16.35 ± 0.74	hijkl	0.38 ± 0.06	f	2.38 ± 0.12
Letters indicate statistical homogenous groups of mean values (one-way ANOVA; p<0.05) according to the Tukey post-hoc test.
[truncated: 21 more columns]
