# Supplementary material for: Morphological, Biochemical, and Molecular Diversity of an Indian Ex Situ Collection of Pomegranate (Punica granatum L.)
Source: Plants (Basel). 2022 Dec 14;11(24):3518. doi: 10.3390/plants11243518 (PMC9781629; doi:10.3390/plants11243518)
Supplement: Supplementary file 1 [file plants-11-03518-s001.zip › Supplementary Table S2.xlsx]

## Sheet: Foglio1
Supplementary Table 2: Analsyis of the three qualitatevely scored traits of the 40 pomegranate accessions
Genotype name	Tree growth habit	Calyx colour	Corolla colour
1181	Spreading	Orange	Orange
1182	Spreading	Orange	Orange
Acc no 1	Spreading	Orange	Orange
Bhagawa	Spreading	Red	Red
Co-white	Spreading	Orange	Orange
Dholka	Spreading	Orange	Orange
G-137	Spreading	Orange	Orange
Ganesh	Spreading	Orange	Orange
Gul-e-Shah Red	Upright	Red	Red
Gul-e-Shah Rose Pink	Upright	Red	Red
IC-24685	Spreading	Red	Red
IC-318703	Spreading	Orange	Orange
IC-318705	Spreading	Orange	Orange
IC-318706	Spreading	Orange	Orange
IC-318707	Spreading	Orange	Orange
IC-318712	Spreading	Orange	Orange
IC-318720	Spreading	Orange	Orange
IC-318723	Spreading	Orange	Orange
IC-318724	Spreading	Orange	Orange
IC-318728	Spreading	Orange	Orange
IC-318734	Spreading	Orange	Orange
IC-318749	Spreading	Orange	Orange
IC-318753	Spreading	Orange	Orange
IC-318754	Spreading	Orange	Orange
IC-318762	Spreading	Orange	Orange
IC-318779	Spreading	Orange	Orange
IC-318790	Spreading	Orange	Orange
IC-318793	Spreading	Orange	Orange
Jallore seedless	Spreading	Orange	Orange
Jyoti	Spreading	Orange	Orange
Kabul Yellow	Spreading	Yellow	White
KRS	Spreading	Orange	Orange
Muscat	Spreading	Orange	Orange
P-13	Spreading	Orange	Orange
P-16	Spreading	Orange	Orange
P-23	Spreading	Orange	Orange
P-26	Spreading	Orange	Orange
Phule Arakta	Spreading	Dark red	Red
Ruby	Spreading	Red	Red
Yercaud-1	Spreading	Orange	Orange
