# Supplementary material for: Morphological, Biochemical, and Molecular Diversity of an Indian Ex Situ Collection of Pomegranate (Punica granatum L.)
Source: Plants (Basel). 2022 Dec 14;11(24):3518. doi: 10.3390/plants11243518 (PMC9781629; doi:10.3390/plants11243518)
Supplement: Supplementary file 1 [file plants-11-03518-s001.zip › Supplementary Table S3.xlsx]

## Sheet: Supplementary Table 3
Supplementary Table 3. Correlation analysis of the 35 morphological traits. The table reports pairwise correlations (Pearson) below the diagonal and the p values above diagonal.
	Tree Height	Tree spread	Leaf blade length	Leaf blade width	Petiole Length	Petiole Width	Calyx length	Calyx Width	Petal lenth	Petal width	Fruit Weight	Fruit length	Fruit Diameter	Fruit Volume	Crown length	Aril %	Fruit juiceness	No. of Arils/Fruit	100 Arils Weight	Rind thickness	Arial Length	Arial Width	TSS	Acidity	100 Seed weight	Seed Length	Seed Width	Fruit colour (L*)	Fruit colour (a*)	Fruit colour (b*)	Aril colour (L*)	Aril colour (a*)	Aril colour (b*)	Aril fracture	Seed texture
Tree Height		1.16511e-14	0.0306355	0.0173991	0.0421089	0.0287352	7.55304e-06	7.13445e-11	0.119335	6.12244e-05	1.21213e-10	1.78025e-13	2.68924e-12	1.34665e-10	0.575184	0.00123355	0.000262927	1.95107e-12	0.00329461	0.146382	3.17437e-05	0.000201091	0.000926175	1.91572e-09	4.46553e-06	0.0891166	1.8113e-08	0.0218875	2.16519e-07	0.0127343	0.0299809	0.0626968	0.0059947	0.436346	9.6159e-08
Tree spread	0.886987		0.064124	0.0666477	0.0846905	0.244154	0.000128409	2.27771e-07	0.302502	0.00286422	9.63476e-07	7.54708e-08	9.65465e-08	2.8459e-07	0.422956	0.00972245	0.00156826	1.35922e-09	0.134961	0.35738	0.00614226	0.0124968	3.33637e-05	1.51293e-08	2.49374e-05	0.126591	3.90011e-07	0.0014663	9.0219e-08	0.00267216	0.00607942	0.0155709	0.00594051	0.999436	1.26986e-05
Leaf blade length	-0.338057	-0.291823		0.0118829	5.34139e-07	0.165519	0.00102118	0.000434613	0.224216	0.0102744	0.000345901	0.000198361	8.1398e-05	0.000825432	0.70966	0.0683958	0.0329554	0.00172069	0.0278512	0.0998234	0.0107616	0.00129982	0.456652	0.00132324	0.371661	0.144508	0.0393251	0.792708	0.00316664	0.0559658	0.64072	0.542364	0.0469374	0.940196	0.408582
Leaf blade width	-0.36958	-0.289218	0.389276		0.00703051	0.043061	0.0794137	0.00240402	0.49469	0.395648	0.00028985	0.000676697	0.000129929	0.000182905	0.443961	0.0754244	0.144767	0.000111502	0.28282	0.0686275	0.182558	0.165572	0.167884	0.000228527	0.0103821	0.930795	0.0274604	0.148437	0.0073868	0.459153	0.756161	0.0487555	0.402633	0.449313	0.0291967
Petiole Length	-0.318935	-0.272563	0.69224	0.414638		0.00072764	0.00347967	0.00137798	0.958118	0.265616	0.000493189	0.000386607	0.000201776	0.00424363	0.480559	0.148528	0.120725	0.00290224	0.0309856	0.0086721	0.0191355	0.0038275	0.729918	0.00147492	0.235799	0.283477	0.124755	0.822416	0.0253905	0.399744	0.872318	0.999534	0.151579	0.7146	0.548494
Petiole Width	-0.341778	-0.186051	0.220717	0.317548	0.506492		0.535322	0.019356	0.835725	0.527608	0.0157825	0.0130366	0.0100201	0.0219084	0.956187	0.129657	0.048556	0.0731495	0.0287253	0.180161	0.0113499	0.023073	0.294941	0.0515465	0.180925	0.908715	0.129324	0.861462	0.0441364	0.190932	0.916599	0.832797	0.536707	0.918691	0.218087
Calyx length	-0.636953	-0.5627	0.494274	0.27712	0.445895	0.0996529		9.11486e-08	0.00966743	4.27813e-06	1.92283e-05	1.49936e-06	2.55272e-06	3.01284e-06	0.285669	5.011e-05	0.000138029	4.2078e-05	0.000170977	0.604723	1.41509e-05	1.37805e-07	0.0292551	0.000157593	0.110054	0.0666444	0.00159704	0.896889	0.0106731	0.191912	0.614802	0.865613	0.170974	0.592024	0.0296853
Calyx Width	-0.817193	-0.70778	0.524241	0.461238	0.48308	0.363862	0.723436		0.00976555	1.74651e-07	1.00677e-13	1.29013e-13	6.01311e-16	7.18022e-14	0.926869	8.34963e-05	0.000197581	1.4627e-09	3.40847e-07	0.0700476	1.34453e-09	4.22607e-09	0.0341251	2.03944e-06	0.0087649	0.0210396	7.78307e-05	0.558189	0.000124603	0.159316	0.900987	0.625826	0.123461	0.262649	0.000900002
Petal lenth	-0.247104	-0.165024	0.194003	-0.109717	0.00846302	0.0334091	0.399474	0.398982		5.76824e-10	0.471579	0.292571	0.219134	0.203367	1.3993e-06	0.000860191	0.00957671	0.890517	1.1112e-06	0.0156025	1.50946e-05	0.000635841	0.0576475	0.299087	0.00297682	7.10256e-08	0.901467	0.260803	0.588823	0.568668	0.84538	0.13167	0.78068	0.508488	0.280772
Petal width	-0.583953	-0.454058	0.396497	0.136251	0.177966	0.101533	0.649809	0.712426	0.794181		0.00059807	0.00014369	0.000110006	0.000315915	0.00378185	0.00420334	0.00487587	0.015049	2.08368e-06	0.918889	9.21879e-07	1.89441e-05	0.847713	0.090579	0.691558	0.000377648	0.00529747	0.614027	0.0206831	0.0692406	0.414018	0.944942	0.065911	0.0861729	0.0437758
Fruit Weight	-0.811641	-0.680892	0.531803	0.53754	0.519975	0.374727	0.614462	0.872922	0.115629	0.51336		6.3791e-28	1.2611e-28	6.40067e-16	0.282545	0.00191511	0.00237856	1.41227e-17	5.82001e-05	0.0015251	3.72061e-06	7.90584e-07	0.00520292	3.27621e-10	3.00847e-05	0.29466	3.46618e-06	0.466671	1.04348e-05	0.293792	0.957013	0.424701	0.0900849	0.304485	1.72756e-05
Fruit length	-0.8689	-0.726537	0.54951	0.509051	0.52814	0.384594	0.672044	0.871188	0.168403	0.559342	0.977366		3.70967e-29	4.44652e-17	0.410703	0.000484541	0.000580291	1.14506e-18	5.81428e-05	0.00757918	1.19721e-06	4.84766e-07	0.00346147	1.33691e-11	1.64891e-05	0.17484	3.1897e-07	0.255117	1.70679e-06	0.12483	0.495695	0.296399	0.0288025	0.383186	4.99994e-06
Fruit Diameter	-0.847771	-0.722483	0.575953	0.56235	0.548981	0.397726	0.660988	0.903689	0.196106	0.567261	0.979188	0.980466		2.0558e-18	0.359646	0.000257208	0.00036873	2.49152e-18	2.86924e-05	0.0100889	6.93181e-07	2.93605e-07	0.00463818	8.88125e-12	0.000192119	0.12084	2.15976e-06	0.300076	2.60099e-06	0.114594	0.56938	0.223633	0.0364401	0.449377	9.85524e-05
Fruit Volume	-0.810517	-0.703813	0.501999	0.552013	0.437363	0.357094	0.65745	0.875244	0.202856	0.534758	0.903365	0.916225	0.928865		0.489713	0.00014475	4.86477e-05	1.53929e-13	5.28622e-05	0.0463987	3.46676e-07	2.58417e-07	0.0014159	5.9344e-09	0.000711862	0.037393	6.42203e-05	0.332734	6.8609e-05	0.239629	0.811383	0.438709	0.284839	0.74736	0.00012705
Crown length	0.0901339	0.128599	-0.0599471	-0.122901	-0.113314	-0.00885377	0.170795	0.0147911	0.673445	0.442342	-0.17189	-0.131996	-0.146825	-0.110977		0.147422	0.240869	0.0384173	0.00722831	0.00652477	0.0327203	0.0549875	0.00322093	0.00655008	0.000827528	0.0006425	0.138649	0.0453052	0.0518546	0.249156	0.382377	0.0209337	0.511619	0.327927	0.0932996
Aril %	-0.48726	-0.399198	0.287459	0.280726	0.229706	0.240623	0.589457	0.575228	0.500516	0.437778	0.470335	0.520575	0.541359	0.559121	0.230316		5.70115e-10	0.000864818	6.93121e-07	0.00534407	3.51507e-08	2.03992e-06	0.086706	0.0326761	0.787978	0.00125859	0.317049	0.429534	0.581203	0.865098	0.595114	0.4626	0.928163	0.0754152	0.986698
Fruit juiceness	-0.54066	-0.47813	0.333765	0.231796	0.246207	0.309999	0.560547	0.549632	0.399933	0.431262	0.461669	0.514404	0.529704	0.590263	0.18733	0.794319		0.0010609	5.13716e-05	0.0839738	2.81471e-07	2.60025e-06	0.0335832	0.0144142	0.573674	0.00364584	0.148109	0.852029	0.183511	0.380095	0.999672	0.541835	0.986887	0.107742	0.323436
No. of Arils/Fruit	-0.85045	-0.783818	0.474533	0.566865	0.453511	0.282849	0.594177	0.782904	-0.0221806	0.377211	0.921194	0.931038	0.928136	0.869939	-0.324564	0.500322	0.492869		0.0249836	0.0221296	0.0014762	0.000331887	4.30268e-05	6.08532e-17	3.28833e-07	0.506778	1.07268e-07	0.062886	1.90371e-07	0.0761974	0.279681	0.0648856	0.0348903	0.861934	6.87618e-06
100 Arils Weight	-0.448207	-0.237442	0.343578	0.171793	0.337393	0.341798	0.554078	0.700552	0.67807	0.665261	0.585355	0.585382	0.604268	0.587998	0.413344	0.68729	0.58878	0.349765		0.926193	4.36915e-20	1.25039e-11	0.489623	0.312579	0.434162	0.000258947	0.373088	0.0326834	0.970677	0.450727	0.0470879	0.0130137	0.68368	0.485154	0.685608
Rind thickness	-0.230894	-0.147511	0.260613	0.287228	0.404724	0.213493	0.0832733	0.285829	-0.375327	0.0164101	0.479204	0.411121	0.39739	0.312876	-0.418096	-0.427173	-0.273169	0.356539	-0.0149281		0.875056	0.587829	0.695203	0.00875964	0.000961521	0.0936173	0.0288086	0.790915	0.0299335	0.770104	0.542649	0.744099	0.675937	0.0477543	0.00103548
Arial Length	-0.601637	-0.420869	0.394213	0.212351	0.364482	0.391571	0.622037	0.783953	0.620459	0.681758	0.652877	0.676584	0.687288	0.700243	0.334189	0.738678	0.70401	0.480454	0.941969	-0.0253363		7.21375e-12	0.690369	0.0471447	0.810097	0.000274148	0.0707098	0.31042	0.27864	0.929299	0.316697	0.102309	0.746941	0.530889	0.177163
Arial Width	-0.549086	-0.386739	0.485291	0.220691	0.441826	0.354223	0.716498	0.76918	0.511231	0.614834	0.684753	0.694058	0.703252	0.705539	0.301994	0.665703	0.660597	0.533154	0.834198	0.0871785	0.839202		0.392458	0.00988707	0.671525	0.00739459	0.0473229	0.0531045	0.311423	0.638146	0.170209	0.0878087	0.685286	0.56819	0.186632
TSS	0.497841	0.600333	-0.11953	-0.21952	-0.0555941	-0.16759	-0.34074	-0.331695	0.298902	-0.030941	-0.428372	-0.446118	-0.43347	-0.482047	0.449159	-0.270881	-0.332647	-0.593578	0.111	-0.0630794	-0.0641318	-0.137164		2.52351e-06	1.4769e-06	0.202865	0.000486519	0.0036091	0.00015566	0.0188296	0.049256	0.0250481	0.160159	0.0259392	0.000132804
Acidity	0.779504	0.751346	-0.484617	-0.545095	-0.480487	-0.306177	-0.556557	-0.665708	0.166178	-0.267731	-0.800714	-0.833578	-0.83733	-0.764581	0.417917	-0.334269	-0.379444	-0.91481	-0.161667	-0.404242	-0.311869	-0.398379	0.661232		7.68352e-09	0.754083	2.93604e-08	0.00566922	2.093e-09	0.0059508	0.0215752	0.00399342	0.00196986	0.863557	4.39251e-06
100 Seed weight	0.64886	0.607881	-0.143229	-0.395984	-0.189327	-0.213128	-0.253302	-0.404213	0.452456	-0.0638725	-0.603037	-0.618284	-0.550499	-0.507267	0.501908	0.0433209	-0.0904888	-0.701204	0.12554	-0.496477	-0.0387118	-0.06826	0.672351	0.761011		0.0167975	1.05629e-08	0.000260136	1.03802e-07	0.0383946	0.0206251	0.00554592	0.00773891	0.29078	3.53787e-15
Seed Length	-0.268908	-0.242506	0.231942	-0.0139949	0.171563	-0.0184768	0.289221	0.35932	0.727526	0.528915	0.167686	0.216068	0.246134	0.326204	0.510867	0.486505	0.443909	0.106681	0.541145	-0.265332	0.539326	0.412279	0.203077	0.0504521	0.371446		0.248781	0.459494	0.648496	0.966098	0.846328	0.242391	0.851671	0.211105	0.319138
Seed Width	0.748702	0.698088	-0.32314	-0.344389	-0.243651	-0.240826	-0.477428	-0.577226	0.0199508	-0.427566	-0.654421	-0.701756	-0.664511	-0.582626	0.235284	-0.1602	-0.229937	-0.720727	-0.142806	-0.34163	-0.285184	-0.311631	0.520437	0.741445	0.756526	0.184269		0.00181262	1.2696e-08	0.00371489	0.00185578	0.00501406	4.97469e-05	0.106852	1.98344e-08
Fruit colour (L*)	0.357147	0.480711	-0.0423326	-0.229756	0.0361582	-0.0281186	-0.0208825	-0.0941531	0.17974	-0.081143	-0.116905	-0.181864	-0.165843	-0.155153	0.314376	0.126798	-0.0300541	-0.29313	0.334255	-0.0427071	0.162381	0.304256	0.444341	0.424512	0.540999	0.118782	0.472498		3.06774e-07	2.83697e-11	2.33886e-09	3.60273e-07	0.000324677	0.380094	0.00222139
Fruit colour (a*)	-0.708673	-0.723606	0.449873	0.412328	0.348852	0.316012	0.394621	0.563592	-0.0869473	0.360256	0.629372	0.669394	0.660591	0.58078	-0.305793	0.0887235	0.2119	0.710928	-0.0059239	0.339409	0.17327	0.162049	-0.556931	-0.778376	-0.721276	-0.073365	-0.75389	-0.702461		7.14503e-09	3.87248e-05	1.97485e-06	1.34441e-05	0.262221	8.59438e-06
Fruit colour (b*)	0.385786	0.456921	-0.300843	-0.118872	-0.135084	-0.208442	-0.207993	-0.223918	-0.0916683	-0.286621	-0.167984	-0.243604	-0.250222	-0.187815	0.184125	-0.0273737	-0.140746	-0.280015	0.121097	0.0470704	-0.0142983	0.0756824	0.365351	0.422313	0.3246	0.00684962	0.443107	0.826425	-0.762022		7.02429e-09	5.35525e-06	2.17733e-05	0.611741	0.0971167
Aril colour (L*)	0.339317	0.421339	-0.0751047	-0.0500123	0.0258961	-0.0168751	-0.0809662	-0.0200483	0.0314207	-0.131071	-0.00868664	-0.109463	-0.0915002	-0.0384448	0.140079	0.0854885	6.62751e-05	-0.172901	0.311945	0.0978787	0.160315	0.218355	0.309088	0.357939	0.360409	0.0312257	0.471574	0.776951	-0.596394	0.762258		9.80066e-12	7.25657e-12	0.384545	0.0140485
Aril colour (a*)	-0.293332	-0.375433	0.0979473	0.309738	-9.41819e-05	0.0340131	-0.0272681	0.0784607	-0.239404	-0.0111292	0.128119	0.167092	0.194242	0.124311	-0.359597	-0.117968	-0.0980752	0.291028	-0.384684	0.0525702	-0.258786	-0.269973	-0.349619	-0.439998	-0.425505	-0.186735	-0.430021	-0.699541	0.666378	-0.644801	-0.836435		2.41729e-08	0.472768	0.0248624
Aril colour (b*)	0.421979	0.422392	-0.312148	-0.134265	-0.228039	-0.0993166	-0.217974	-0.244465	-0.0448491	-0.28997	-0.268127	-0.341643	-0.327763	-0.171085	0.105475	0.0145286	-0.00264863	-0.330372	0.0655924	-0.0672898	-0.0519665	-0.0652411	0.223478	0.46922	0.410138	0.0301274	0.589655	0.53387	-0.623284	0.611334	0.839149	-0.744395		0.0955516	0.00542847
Aril fracture	0.124949	0.000113912	0.0120901	-0.121473	0.0588818	0.0164504	-0.0862041	-0.179057	-0.106254	-0.271323	-0.164358	-0.139844	-0.121456	-0.0518775	-0.156683	0.280734	0.254908	-0.0280219	-0.112138	-0.311056	-0.100732	-0.0917811	-0.34764	0.0276893	0.16902	0.1995	0.255533	0.140746	-0.179215	0.0816652	0.139449	-0.115321	0.263836		0.0388392
Seed texture	0.72255	0.624666	-0.13259	-0.340856	-0.0964715	-0.196544	-0.339893	-0.498881	0.172515	-0.316523	-0.61713	-0.646341	-0.570462	-0.563016	0.26558	-0.00268686	-0.158126	-0.639117	-0.0651709	-0.493762	-0.214937	-0.210434	0.561699	0.649225	0.894043	0.159519	0.747357	0.464427	-0.633948	0.262643	0.380769	-0.350039	0.426469	0.323899
