# Supplementary material for: Morphological, Biochemical, and Molecular Diversity of an Indian Ex Situ Collection of Pomegranate (Punica granatum L.)
Source: Plants (Basel). 2022 Dec 14;11(24):3518. doi: 10.3390/plants11243518 (PMC9781629; doi:10.3390/plants11243518)
Supplement: Supplementary file 1 [file plants-11-03518-s001.zip › Supplementary Table S4.xlsx]

## Sheet: ST4
Supplementary Table 4: Statistical analsyis of the four biochemical traits of the 40 pomegranate accessions
Accession	TAA (mg/100 ml AA eq)		TP (mg/ml GA eq)		ANT (mg/100 mm c3g eq)		AA (mg/100 ml)
1181	30.38	fghi	1820.5	bcde	0.566	opq	12.5	efgh
1182	27.43	kl	1560.5	fghi	0.827	nopq	10	ijkl
Acc no 1	31.24	defgh	1894.5	b	0.543	opq	12.5	efgh
Bhagawa	32.61	abcdef	1387.5	ijk	17.025	b	13.75	def
Co-white	25.773	lmn	1179	mno	1.074	lmnop	11.667	fghij
Dholka	17.19	o	1834	bcd	2.054	ghij	5	m
G-137	32.93	abcde	1119	mno	2.037	ghijk	11.25	ghijk
Ganesh	31.98	bcdefg	1204.5	lmno	1.87	ghijkl	11.875	fghi
Gul e Shah Red	10.74	p	1649	efgh	10.537	d	10	ijkl
Gul e Shah Rose Pink	12.38	p	1502	fghij	2.672	efg	5	m
IC-24685	n.a.		n.a.		n.a.		n.a.
IC-318703	30.053	ghij	1589.33	fgh	0.779	nopq	10.417	hijk
IC-318705	24.313	n	1362.67	jkl	1.074	lmnop	12.083	efghi
IC-318706	33.17	abcd	1614.5	fgh	3.189	ef	20	a
IC-318707	33.96	abc	1504.5	fghij	2.306	fghi	14.375	cde
IC-318712	28.03	jkl	1578	fgh	0.234	pq	13.75	def
IC-318720	28.453	ijk	1538.33	fghij	0.78	nopq	9.167	kl
IC-318723	28.14	ijk	1491	ghij	0.761	nopq	9.375	jkl
IC-318724	28.2	ijk	1493.67	ghij	0.835	nopq	10	ijkl
IC-318728	31.727	cdefg	1589.33	fgh	0.868	mnopq	13.333	defg
IC-318734	24.959	mn	1287.33	klm	1.013	lmnopq	7.917	l
IC-318749	31.48	defg	1835.5	bcd	0.918	mnopq	13.75	def
IC-318753	29.153	hijk	1853.33	bc	0.802	nopq	10	ijkl
IC-318754	24.54	n	1600.67	fgh	0.913	mnopq	11.25	ghijk
IC-318762	27.567	kl	1285.67	klm	0.679	nopq	10.833	hijk
IC-318779	31.2	defgh	1666	defg	0.557	opq	10.417	hijk
IC-318790	27.42	kl	1636	fgh	0.774	nopq	11.667	fghij
IC-318793	31.83	cdefg	2919	a	0.384	opq	13.75	def
Jallore seedless	32.41	abcdef	1033.5	op	3.231	e	15	cd
Jyoti	34.46	a	875	p	3.206	ef	15	cd
Kabul Yellow	30.77	efgh	1476.5	hij	1.219	jklmno	15	cd
KRS	34.15	ab	1075.5	no	3.348	e	16.25	bc
Muscat	34.32	a	1249	klmn	1.753	hijklm	17.5	b
P-13	32.7	abcde	1603.5	fgh	0.15	q	11.875	fghi
P-16	32.91	abcde	1658	defg	1.01	lmnopq	12.5	efgh
P-23	32.93	abcde	1574	fgh	2.53	efgh	16.25	bc
P-26	34.7	a	1367	jkl	1.52	ijklmn	15	cd
Phule Arakta	32.87	abcde	1208	lmno	21.75	a	14.375	cde
Ruby	33.3	abcd	1675.5	cdef	13.184	c	12.5	efgh
Yercaud-1	26.88	klm	1637.33	fgh	1.141	klmno	10.833	hijk
Letters indicate statistical homogenous groups of mean values (one-way ANOVA; p<0.05) according to the Tukey post-hoc test.
