# Supplementary material for: Morphological, Biochemical, and Molecular Diversity of an Indian Ex Situ Collection of Pomegranate (Punica granatum L.)
Source: Plants (Basel). 2022 Dec 14;11(24):3518. doi: 10.3390/plants11243518 (PMC9781629; doi:10.3390/plants11243518)
Supplement: Supplementary file 1 [file plants-11-03518-s001.zip › Supplementary Table S5.XLSX]

## Sheet: Sheet1
Supplentary Table S5: primers employed in this study and their main features
Locus	Type	Primer sequence	Core	Ta (°C)	GC%
	(F: Forward; R: Reverse)
PGKVR024	F	AGTTCGGAATCACCATCGTC	(CCTAT)8	57.3	50
	R	GAACGGTCCCCCTTTCTC		58.2	61.1
PGKVR025	F	TTTTCCTTTCCCACGTTCAG	(TTA)8	55.3	45
	R	TTCCCCTTTTGGTGTTATGC		55.3	45
PGKVR028	F	TCGATCGTTTCATTCTCATTG	(AT)6(AT)6	54	38.1
	R	CCGACGTTAGATATGGGCTTA		57.9	47.6
PGKVR030	F	TGTGTCCTAGTTTAGGAGAACAATCA	(AAT)5	60.1	38.5
	R	CATCCAAATGGCCTCAGATAA		55.9	42.9
PGKVR033	F	TTGAATCTTGGAACCGGAAC	(AT)9	55.3	45
	R	GGAGAAAGCTCACAGCTTCA		57.3	50
PGKVR035	F	CCCACAGCAACCCATAGTCT	(GATA)4	59.4	55
	R	TGTCAATAGGAATGGAATCTCAG		57.1	39.1
PGKVR037	F	CCCGTTGAAGCAAGAGAGTT	(TA)11	57.3	50
	R	GGAGTGTGAATCGGAGATCAA		57.9	47.6
PGKVR038	F	CACTTTGCCTGCCAAAATCT	(ATG)5	55.3	45
	R	CTCGCCATCTTCCCAATCTA		57.3	50
PGKVR045	F	ATGCCGATTCTTCACGAAAT	(AG)6	53.2	40
	R	GCCTTACCGACGACAAGAAG		59.4	55
PGKVR048	F	ACAGCATCCTCTCGCACTCT	(TC)6	59.4	55
	R	AGATGGGAACAACTGCATCC		57.3	50
PGKVR052	F	TGTGAATTCTTATAGCGGGTCA	(AT)6	56.5	40.9
	R	CAGGTCGGGAGTTCAGTGTT		59.4	55
PGKVR053	F	TTCTTCCCCCTCACTATTCC	(TC)7	57.3	50
	R	CTGGAACTTGGAGAGGATGC		57.3	50
PGKVR078	F	TAATGCAGGAAGAGCCCATT	(GAG)5	55.3	45
	R	TTCAGGCTCCTCTTCCTCAA		57.3	50
PGKVR081	F	CCTCACATACTTGCCGGAAT	(AG)8	57.3	50
	R	CGACGAAACTGAAGGGAAAC		53.2	40
PGKVR086	F	AGCGACTGAGAGAGCAGGAG	(AT)8	61.4	60
	R	TTTCGATCCCAAACCACTAA		59.4	55
PGKVR088	F	CGATCAAACAAATGGCTTCA	(AG)7	53.2	40
	R	GTCGAAGCAGGTAGGGTTTG		57.3	50
PGKVR092	F	GGTGTTGGCGATGAAGATTT	(TA)8	55.3	45
	R	GTCGAAGGTCGTGGAATCAT		57.3	50
PGKVR093	F	CGGTTCTTAGACACGCCATT	(CAC)5	57.3	50
	R	GCAACACGAACGGGTAGATT		56.5	40.9
PGKVR098	F	CGGTCGAAGGCTCACATATT	(AT)7	57.3	50
	R	CCCCCTAAAAATATCCACTACA		57.3	50
PGKVR111	F	ACAAGCTAAGCCGCCTACTG	(CTT)7	59.4	55
	R	CTCCCGACGTCAAAGTTCAT		63.5	65
PGKVR114	F	AGGGAGATTATGCGGGAGTT	(AGG)6	57.3	50
	R	CCGAGCTCTACTCCCTCTCC		57.3	50
PGKVR121	F	CCCTCTTCTCTCCCAAAACC	(TCT)9	59.4	55
	R	CCGAGATGGGTCTTCTTCAA		61.3	44
PGKVR123	F	ATTGCCATGTGTTCTGTGGA	(TA)12	55.3	45
	R	TGTATGTAGTATGGTGGTGTGTGTG		55.3	45
PGKVR128	F	GGCACTATTGCAGGACTGGT	(AT)8	59.4	55
	R	TGCAAACTGGAAACAAGCTG		57.3	50
PGKVR131	F	TTTGTTCGCGATAGCACAAG	(TC)7	55.3	45
	R	AAGGAACCTGGGCATAAGGT		57.3	50
PGKVR133	F	ATAATTCCGCCCATTCTTCC	(TG)7	55.3	45
	R	TGCTTCAACCCTTGTCTCCT		57.3	50
PGKVR135	F	ACCTGAGCCCACATCGATAC	(TAT)8	59.4	55
	R	TCGGGATATCGTAATCCTCTTG		58.4	45.5
PGKVR136	F	GGTTCGGGAATTGTAAAACG	(AGA)8	55.3	45
	R	GCTGCGAGAGAACGAAGAAC		59.4	55
PGKVR142	F	CCATCTTTACGGTTTCTTGGA	(TA)13	55.9	42.9
	R	TCCACCAGAACATCACCGTA		57.3	50
